# Supplementary material for: Overexpression of Snail induces epithelial–mesenchymal transition and a cancer stem cell–like phenotype in human colorectal cancer cells
Source: Cancer Med. 2012 Jun 8;1(1):5–16. doi: 10.1002/cam4.4 (PMC3544430; doi:10.1002/cam4.4)
Supplement: Supplementary file 3 [file cam40001-0005-SD5.txt]

H
T
29

Cont
rol

S
na
il
Snail
Vimentin
Actin
HCT
11
6
 
B. 
A. qRT-PCR 
SupplementaryFig. 1.  Overexpression ofSnail induced EMT phenotype in CRC cells. 
A)Snailoverexpression in HT29 cells led to changes in EMT-associatedgenes as demonstrated
byQuantitative reverse transcription polymerase chain reaction (qRT-PCR) (panel A, left) and 
Westernblot (panel A, right). B) A second human CRC cellline, HCT116, was used to confirm 
the results obtainedin HT29 cells.  qRT-PCRwas performedin triplicate (mean ± SD).  
Fibronectin 
Vimentin
Cont
rol

S
na
il
Snail
Actin
Fibronectin 
-SMA
0.10 
1.00 
10.00
100.00
Control Snail
  Snail       Vimentin    Fibronectin   E-cadherin 
Rel
ati
v
e 
E
x
pres
s
ion
 
Rel
ati
v
e 
E
x
pres
s
ion
 
Snail      Vimentin    Fibronectin  E-cadherin 
E-cadherin 
E-Cadherin
Western blot 
0.10 
1.00 
10.00
100.00
1000.00 
Control Snail
