# Supplementary material for: Overexpression of Snail induces epithelial–mesenchymal transition and a cancer stem cell–like phenotype in human colorectal cancer cells
Source: Cancer Med. 2012 Jun 8;1(1):5–16. doi: 10.1002/cam4.4 (PMC3544430; doi:10.1002/cam4.4)
Supplement: Supplementary file 6 [file cam40001-0005-SD6.txt]

Cont
rol

S
na
il
Phospho-Akt
Total-Src 
Phospho-Src 
Total-Erk 1/2 
Phospho-Erk 1/2 
Total-Akt
Vinculin
Cont
rol

S
n
a
il
VEGF-A
PlGF 
VEGF-C 
A. B. 
SupplementaryFig. 2.  Overexpression ofSnail activated survival signaling pathways and 
increased secretion ofangiogenic factors.  Overexpression of Snailin HT29 cells led to A)
increasedAkt, Erk and Srcphosphorylationand B) increased secretion of angiogenicfactors 
VEGF-A, VEGF-C and PlGF. Ponceau S served as loadingcontrol. 
LoadingControl
ConditionedMedium CellLysate
